# Supplementary material for: Dental imaging using an ultra-high resolution photon-counting CT system
Source: Sci Rep. 2022 May 3;12:7125. doi: 10.1038/s41598-022-11281-x (PMC9064945; doi:10.1038/s41598-022-11281-x)
Supplement: Supplementary file 1 — Supplementary Information. [file 41598_2022_11281_MOESM1_ESM.xlsx]

## Sheet: Auswertung gesamt
	cadaver	tooth	enamel U1	enamel U2	Dentin U1	Dentin U2	CEJ U1	CEJ U2	root canal U1	root canal U2	number of root canals U1	number of root canals U2	periodontal space U1	periodontal space U2	Corticalis U1	Corticalis U2	Spongiosa U1	Spongiosa U2	bl U1	bt U1	bl reference	bt reference	apical osteolysis (y/n) U1	apical osteolysis (y/n) U2
DVT HD	1	46			1	1			1	1	3	3	1	1	3	1	1	1					1	1
PCT HD					1	1			1	1	3	3	1	1	1	1	1	1					1	1
PCT LD					1	1			1	1	3	3	1	1	1	1	1	1					1	1
PCT Med					1	1			1	1	3	3	1	1	1	1	1	1					1	1
DVT HD		11		1	1	1		1	2	2	1	1	1	1	2	1	1	1					0	0
PCT HD					1	1			1	1	1	1	1	1	1	1	1	1					0	0
PCT LD					1	1			1	1	1	1	1	1	1	1	1	1					0	0
PCT Med					1	1			1	1	1	1	1	1	1	1	1	1					0	0
DVT HD		21		1	1	1		1	2	2	1	1	1	1	2	1	1	1					0	0
PCT HD					1	1			1	1	1	1	1	1	1	1	1	1					0	0
PCT LD					1	1			1	1	1	1	1	1	1	1	1	1					0	0
PCT Med					1	1			1	1	1	1	1	1	1	1	1	1					0	0
DVT HD	2	15							1	1	2	2	2	1	1	1	1	1					1	1
PCT HD									1	1	2	2	1	1	1	1	1	1					1	1
PCT LD									1	1	2	2	1	1	1	1	1	1					1	1
PCT Med									1	1	2	2	1	1	1	1	1	1					1	1
DVT HD		32	1	1	1	1	1	1	1	1	1	1	1	1	1	1	1	1					0	0
PCT HD			1	1	1	1	1	1	1	1	1	1	1	1	1	1	1	1					0	0
PCT LD			1	1	1	1	1	1	1	1	1	1	1	1	1	1	1	1					0	0
PCT Med			1	1	1	1	1	1	1	1	1	1	1	1	1	1	1	1					0	0
DVT HD		31	1	1	1	1	1	1	3	2	1	1	1	2	2	2	2	2					0	0
PCT HD			1	1	1	1	1	1	1	1	1	1	1	1	1	1	1	1					0	0
PCT LD			1	1	1	1	1	1	2	1	1	1	1	1	1	1	1	1					0	0
PCT Med			1	1	1	1	1	1	1	1	1	1	1	1	1	1	1	1					0	0
DVT HD		41	1	1	1	1	1	1	3	2	2	2	1	2	2	2	2	2					0	0
PCT HD			1	1	1	1	1	1	1	1	2	2	1	1	1	1	1	1					0	0
PCT LD			1	1	1	1	1	1	2	1	2	2	1	1	2	1	2	1					0	0
PCT Med			1	1	1	1	1	1	1	1	2	2	1	1	1	1	1	1					0	0
DVT HD		42	1	1	1	1	1	1	3	3	1	1	1	1	2	1	2	1	5.92	0.72	6	0.78	0	0
PCT HD			1	1	1	1	1	1	2	1	1	1	1	1	1	1	1	1	5.98	0.71	6	0.78	0	0
PCT LD			1	1	1	1	1	1	2	1	1	1	1	1	2	1	2	1	6.14	0.68	6	0.78	0	0
PCT Med			1	1	1	1	1	1	2	1	1	1	1	1	1	1	1	1	6.03	0.7	6	0.78	0	0
DVT HD		23							1	1	1	1	1	1	2	1	1	1					1	1
PCT HD									1	1	1	1	1	1	1	1	1	1					1	1
PCT LD									1	1	1	1	1	1	1	1	1	1					1	1
PCT Med									1	1	1	1	1	1	1	1	1	1					1	1
DVT HD		33							1	1	1	1	1	1	1	1	1	1					1	1
PCT HD									1	1	1	1	1	1	1	1	1	1					1	1
PCT LD									1	1	1	1	1	1	1	1	1	1					1	1
PCT Med									1	1	1	1	1	1	1	1	1	1					1	1
DVT HD	3	14							1	1	2	2	1	1	1	1	1	1					1	1
PCT HD									1	1	2	2	1	1	1	1	1	1					1	1
PCT LD									1	1	2	2	1	1	1	1	1	1					1	1
PCT Med									1	1	2	2	1	1	1	1	1	1					1	1
DVT HD		17	1	1	1	1	1	1	1	1	4	4	1	1	1	1	1	1					0	0
PCT HD			1	1	1	1	1	1	1	1	4	4	1	1	1	1	1	1					0	0
PCT LD			1	1	1	1	1	1	1	1	4	4	1	1	1	1	1	1					0	0
PCT Med			1	1	1	1	1	1	1	1	4	4	1	1	1	1	1	1					0	0
DVT HD		16	1	1	1	1	1	1	1	1	4	4	1	1	1	1	1	1					0	0
PCT HD			1	1	1	1	1	1	1	1	4	4	1	1	1	1	1	1					0	0
PCT LD			1	1	1	1	1	1	1	1	4	4	1	1	1	1	1	1					0	0
PCT Med			1	1	1	1	1	1	1	1	4	4	1	1	1	1	1	1					0	0
DVT HD		24			1	1			1	1	2	2	1	1	1	1	1	1					1	1
PCT HD					1	1			1	1	2	2	1	1	1	1	1	1					1	1
PCT LD					1	1			1	1	2	2	1	1	1	1	1	1					1	1
PCT Med					1	1			1	1	2	2	1	1	1	1	1	1					1	1
DVT HD		25	1	1	1	1	1	1	1	1	2	2	1	1	1	1	1	1					0	0
PCT HD			1	1	1	1	1	1	1	1	2	2	1	1	1	1	1	1					0	0
PCT LD			1	1	1	1	1	1	1	1	2	2	1	1	1	1	1	1					0	0
PCT Med			1	1	1	1	1	1	1	1	2	2	1	1	1	1	1	1					0	0
DVT HD		26	1	1	1	1	1	1	1	1	4	4	1	1	1	1	1	1					0	0
PCT HD			1	1	1	1	1	1	1	1	4	4	1	1	1	1	1	1					0	0
PCT LD			1	1	1	1	1	1	1	1	4	4	1	1	1	1	1	1					0	0
PCT Med			1	1	1	1	1	1	1	1	4	4	1	1	1	1	1	1					0	0
DVT HD		27	1	1	1	1	1	1	1	1	4	4	1	1	1	1	1	1					0	0
PCT HD			1	1	1	1	1	1	1	1	4	4	1	1	1	1	1	1					0	0
PCT LD			1	1	1	1	1	1	1	1	4	4	1	1	1	1	1	1					0	0
PCT Med			1	1	1	1	1	1	1	1	4	4	1	1	1	1	1	1					0	0
DVT HD		37	1	1	1	1	1	1	1	1	3	3	1	1	1	1	1	1					0	0
PCT HD			1	1	1	1	1	1	1	1	3	3	1	1	1	1	1	1					0	0
PCT LD			1	1	1	1	1	1	1	1	3	3	1	1	1	1	1	1					0	0
PCT Med			1	1	1	1	1	1	1	1	3	3	1	1	1	1	1	1					0	0
DVT HD		36	1	1	1	1	1	1	1	1	3	3	1	1	1	1	1	1					0	0
PCT HD			1	1	1	1	1	1	1	1	3	3	1	1	1	1	1	1					0	0
PCT LD			1	1	1	1	1	1	1	1	3	3	1	1	1	1	1	1					0	0
PCT Med			1	1	1	1	1	1	1	1	3	3	1	1	1	1	1	1					0	0
DVT HD		35	1	1	1	1	1	1	1	1	1	1	1	1	1	1	1	1					0	0
PCT HD			1	1	1	1	1	1	1	1	1	1	1	1	1	1	1	1					0	0
PCT LD			1	1	1	1	1	1	1	1	1	1	1	1	1	1	1	1					0	0
PCT Med			1	1	1	1	1	1	1	1	1	1	1	1	1	1	1	1					0	0
DVT HD		34	1	1	1	1	1	1	1	1	1	1	2	1	1	1	1	1					0	0
PCT HD			1	1	1	1	1	1	1	1	1	1	1	1	1	1	1	1					0	0
PCT LD			1	1	1	1	1	1	1	1	1	1	1	1	1	1	1	1					0	0
PCT Med			1	1	1	1	1	1	1	1	1	1	1	1	1	1	1	1					0	0
DVT HD		45	1	1	1	1	1	1	1	1	1	1	1	1	1	1	1	1					0	0
PCT HD			1	1	1	1	1	1	1	1	1	1	1	1	1	1	1	1					0	0
PCT LD			1	1	1	1	1	1	1	1	1	1	1	1	1	1	1	1					0	0
PCT Med			1	1	1	1	1	1	1	1	1	1	1	1	1	1	1	1					0	0
DVT HD		46	1	1	1	1	1	1	1	1	3	3	1	1	1	1	1	1					0	0
PCT HD			1	1	1	1	1	1	1	1	3	3	1	1	1	1	1	1					0	0
PCT LD			1	1	1	1	1	1	1	1	3	3	1	1	1	1	1	1					0	0
PCT Med			1	1	1	1	1	1	1	1	3	3	1	1	1	1	1	1					0	0
DVT HD		47	1	1	1	1	1	1	1	1	3	3	1	1	1	1	1	1					0	0
PCT HD			1	1	1	1	1	1	1	1	3	3	1	1	1	1	1	1					0	0
PCT LD			1	1	1	1	1	1	1	1	3	3	1	1	1	1	1	1					0	0
PCT Med			1	1	1	1	1	1	1	1	3	3	1	1	1	1	1	1					0	0
DVT HD		33	1	1	1	1	1	1	1	1	1	1	2	1	1	1	1	1	6.07	0.33	6	0.28	0	0
PCT HD			1	1	1	1	1	1	1	1	1	1	1	1	1	1	1	1	6.08	0.37	6	0.28	0	0
PCT LD			1	1	1	1	1	1	1	1	1	1	1	1	1	1	1	1	5.96	0.39	6	0.28	0	0
PCT Med			1	1	1	1	1	1	1	1	1	1	1	1	1	1	1	1	6.06	0.37	6	0.28	0	0
DVT HD		32	1	1	1	1	1	1	2	1	2	2	2	1	2	1	1	1	5.79	0.42	5.8	0.46	0	0
PCT HD			1	1	1	1	1	1	1	1	2	2	1	1	1	1	1	1	5.81	0.47	5.8	0.46	0	0
PCT LD			1	1	1	1	1	1	2	1	2	2	2	1	2	1	1	1	5.5	0.47	5.8	0.46	0	0
PCT Med			1	1	1	1	1	1	1	1	2	2	1	1	1	1	1	1	5.83	0.51	5.8	0.46	0	0
DVT HD		31	1	1	1	1	1	1	2	1	1	1	1	1	1	1	1	1	5.72	0.37	5.6	0.46	0	0
PCT HD			1	1	1	1	1	1	1	1	1	1	1	1	1	1	1	1	5.62	0.44	5.6	0.46	0	0
PCT LD			1	1	1	1	1	1	2	1	1	1	2	1	1	1	1	1	5.78	0.52	5.6	0.46	0	0
PCT Med			1	1	1	1	1	1	1	1	1	1	1	1	1	1	1	1	5.57	0.39	5.6	0.46	0	0
DVT HD		41	1	1	1	1	1	1	2	1	1	1	1	1	1	1	1	1	5.26	0.25	5.2	0.29	0	0
PCT HD			1	1	1	1	1	1	1	1	1	1	1	1	1	1	1	1	5.24	0.27	5.2	0.29	0	0
PCT LD			1	1	1	1	1	1	2	1	1	1	1	1	1	1	1	1	5.17	0.26	5.2	0.29	0	0
PCT Med			1	1	1	1	1	1	1	1	1	1	1	1	1	1	1	1	5.13	0.27	5.2	0.29	0	0
DVT HD		43	1	1	1	1	1	1	1	1	1	1	1	1	1	1	1	1	6.71	0.3	6.4	0.46	0	0
PCT HD			1	1	1	1	1	1	1	1	1	1	1	1	1	1	1	1	6.45	0.49	6.4	0.46	0	0
PCT LD			1	1	1	1	1	1	1	1	1	1	1	1	1	1	1	1	6.54	0.39	6.4	0.46	0	0
PCT Med			1	1	1	1	1	1	1	1	1	1	1	1	1	1	1	1	6.5	0.46	6.4	0.46	0	0
DVT HD	4	35							1	1	1	1	1	1	2	1	1	1					0	0
PCT HD									1	1	1	1	1	1	1	1	1	1					0	0
PCT LD									1	1	1	1	1	1	1	1	1	1					0	0
PCT Med									1	1	1	1	1	1	1	1	1	1					0	0
DVT HD		33	1	1	1	1	1	1	1	1	1	1	1	1	1	1	1	1	6.74	0.39	6.6	0.52	0	0
PCT HD			1	1	1	1	1	1	1	1	1	1	1	1	1	1	1	1	6.62	0.57	6.6	0.52	0	0
PCT LD			1	1	1	1	1	1	1	1	1	1	1	1	1	1	1	1	6.44	0.51	6.6	0.52	0	0
PCT Med			1	1	1	1	1	1	1	1	1	1	1	1	1	1	1	1	6.56	0.47	6.6	0.52	0	0
DVT HD		32	1	1	1	1	1	1	1	1	1	1	1	1	1	1	1	1	6.27	0.68	6.4	0.78	0	0
PCT HD			1	1	1	1	1	1	1	1	1	1	1	1	1	1	1	1	6.38	0.62	6.4	0.78	0	0
PCT LD			1	1	1	1	1	1	1	1	1	1	1	1	1	1	1	1	6.27	0.69	6.4	0.78	0	0
PCT Med			1	1	1	1	1	1	1	1	1	1	1	1	1	1	1	1	6.34	0.64	6.4	0.78	0	0
DVT HD		31	1	1	1	1	1	1	1	1	1	1	2	1	1	1	1	1	5.99	0.57	5.8	0.49	0	0
PCT HD			1	1	1	1	1	1	1	1	1	1	1	1	1	1	1	1	5.94	0.49	5.8	0.49	0	0
PCT LD			1	1	1	1	1	1	1	1	1	1	1	1	1	1	1	1	5.96	0.56	5.8	0.49	0	0
PCT Med			1	1	1	1	1	1	1	1	1	1	1	1	1	1	1	1	5.94	0.55	5.8	0.49	0	0
DVT HD		41	1	1	1	1	1	1	1	1	1	1	2	1	1	1	1	1	7.15	0.35	7	0.22	0	0
PCT HD			1	1	1	1	1	1	1	1	1	1	1	1	1	1	1	1	7.19	0.32	7	0.22	0	0
PCT LD			1	1	1	1	1	1	1	1	1	1	1	1	1	1	1	1	7.25	0.35	7	0.22	0	0
PCT Med			1	1	1	1	1	1	1	1	1	1	1	1	1	1	1	1	7.19	0.24	7	0.22	0	0
DVT HD		42	1	1	1	1	1	1	1	1	1	1	1	1	1	1	1	1					0	0
PCT HD			1	1	1	1	1	1	1	1	1	1	1	1	1	1	1	1					0	0
PCT LD			1	1	1	1	1	1	1	1	1	1	1	1	1	1	1	1					0	0
PCT Med			1	1	1	1	1	1	1	1	1	1	1	1	1	1	1	1					0	0
DVT HD		43	1	1	1	1	1	1	1	1	1	1	1	1	1	1	1	1	7.11	0.38	7.2	0.3	0	0
PCT HD			1	1	1	1	1	1	1	1	1	1	1	1	1	1	1	1	7.1	0.28	7.2	0.3	0	0
PCT LD			1	1	1	1	1	1	1	1	1	1	1	1	1	1	1	1	7.13	0.32	7.2	0.3	0	0
PCT Med			1	1	1	1	1	1	1	1	1	1	1	1	1	1	1	1	7.09	0.27	7.2	0.3	0	0
DVT HD		44			1	1			1	1	1	1	1	1	1	1	1	1					0	0
PCT HD						1			1	1	1	1	1	1	1	1	1	1					0	0
PCT LD					1	1			1	1	1	1	1	1	1	1	1	1					0	0
PCT Med					1	1			1	1	1	1	1	1	1	1	1	1					0	0
DVT HD	5	23							1	1	1	1	1	1	1	1	1	1					0	0
PCT HD									1	1	1	1	1	1	1	1	1	1					0	0
PCT LD									1	1	1	1	1	1	1	1	1	1					0	0
PCT Med									1	1	1	1	1	1	1	1	1	1					0	0
DVT HD		33	1	1	1	1	1	1	1	1	1	1	1	1	1	1	1	1					0	0
PCT HD			1	1	1	1	1	1	1	1	1	1	1	1	1	1	1	1					0	0
PCT LD			1	1	1	1	1	1	1	1	1	1	1	1	1	1	1	1					0	0
PCT Med			1	1	1	1	1	1	1	1	1	1	1	1	1	1	1	1					0	0
DVT HD		32	1	1	1	1	1	1	1	1	1	1	1	1	1	1	1	1	9.91	0.43	10	0.32	0	0
PCT HD			1	1	1	1	1	1	1	1	1	1	1	1	1	1	1	1	9.95	0.4	10	0.32	0	0
PCT LD			1	1	1	1	1	1	3	1	1	1	1	1	1	1	1	1	10.2	0.41	10	0.32	0	0
PCT Med			1	1	1	1	1	1	2	1	1	1	1	1	1	1	1	1	9.95	0.44	10	0.32	0	0
DVT HD		31	1	1	1	1	1	1	1	1	2	2	1	1	1	1	1	1	9.58	0.36	9.8	0.22	0	0
PCT HD			1	1	1	1	1	1	2	1	2	2	1	1	1	1	1	1	9.74	0.34	9.8	0.22	0	0
PCT LD			1	1	1	1	1	1	3	1	2	2	1	1	1	1	1	1	9.53	0.35	9.8	0.22	0	0
PCT Med			1	1	1	1	1	1	1	1	2	2	1	1	1	1	1	1	9.65	0.32	9.8	0.22	0	0
DVT HD		41	1	1	1	1	1	1	1	1	2	2	1	1	1	1	1	1	9.52	0.26	9.4	0.43	0	0
PCT HD			1	1	1	1	1	1	2	1	2	2	1	1	1	1	1	1	9.53	0.42	9.4	0.43	0	0
PCT LD			1	1	1	1	1	1	3	1	2	2	1	1	1	1	1	1	9.46	0.37	9.4	0.43	0	0
PCT Med			1	1	1	1	1	1	2	1	2	2	1	1	1	1	1	1	9.61	0.41	9.4	0.43	0	0
DVT HD		42	1	1	1	1	1	1	3	1	2	2	1	1	1	1	1	1	9.05	0.44	9	0.62	0	0
PCT HD			1	1	1	1	1	1	1	1	2	2	1	1	1	1	1	1	8.97	0.65	9	0.62	0	0
PCT LD			1	1	1	1	1	1	2	1	2	2	1	1	1	1	1	1	9.29	0.58	9	0.62	0	0
PCT Med			1	1	1	1	1	1	1	1	2	2	1	1	1	1	1	1	9.12	0.65	9	0.62	0	0
DVT HD		16	1	1	1	1	1	1	3	3	4	4	1	1	1	1	1	1					0	0
PCT HD			1	1	1	1	1	1	2	2	4	4	1	1	1	1	1	1					0	0
PCT LD			1	1	1	1	1	1	3	3	4	4	1	1	1	1	1	1					0	0
PCT Med			1	1	1	1	1	1	2	2	4	4	1	1	1	1	1	1					0	0
DVT HD		36							2	1	4	4	1	1	1	1	1	1					0	0
PCT HD									1	1	4	4	1	1	1	1	1	1					0	0
PCT LD									3	1	4	4	2	1	2	1	2	1					0	0
PCT Med									2	1	4	4	1	1	1	1	1	1					0	0
DVT HD		46							3	3	3	3	1	1	1	1	1	1					0	0
PCT HD									3	3	3	3	1	1	1	1	1	1					0	0
PCT LD									2	3	3	3	1	1	1	1	1	1					0	0
PCT Med									1	3	3	3	1	1	1	1	1	1					0	0
DVT HD		47							2	3	3	3	1	1	1	1	1	1					0	0
PCT HD									2	3	3	3	1	1	1	1	1	1					0	0
PCT LD									3	3	3	3	2	1	3	1	2	1					0	0
PCT Med									2	3	3	3	1	1	1	1	1	1					0	0
